# Supplementary material for: Extreme genome scrambling in marine planktonic Oikopleura dioica cryptic species
Source: Genome Res. 2024 Mar;34(3):426–40. doi: 10.1101/gr.278295.123 (PMC11067885; doi:10.1101/gr.278295.123)
Supplement: Supplement 3 [file Supplemental_Code.zip]

Archive with 3 entries (2 files):
- __MACOSX/
- __MACOSX/._Supplemental_Code.tar.gz
- Supplemental_Code.tar.gz
